# Supplementary material for: Mechanical stability of the interaction between a lower-limb rehabilitation exoskeleton and the user’s body during functional tasks
Source: Front Bioeng Biotechnol. 2026 Mar 20;14:1733173. doi: 10.3389/fbioe.2026.1733173 (PMC13047205; doi:10.3389/fbioe.2026.1733173)
Supplement: Supplementary file 1 [file Table1.xlsx]

## Sheet: RDstd
THIGH - WA						SHANK - WA				Legend
Subject	Value					Subject	Value			NA	Not Available
HS01	2.8					HS01	2.7
HS02	3.3					HS02	3
HS03	3.2					HS03	2.6
HS04	3.6					HS04	2.7
HS05	3.8					HS05	2.6
MEAN	3.34					MEAN	2.72
SD	0.384708					SD	0.164317
THIGH - STS						SHANK - STS
Subject	Value					Subject	Value
HS01	3.3					HS01	1.5
HS02	3.2					HS02	1.3
HS03	6.1					HS03	1.5
HS04	5.7					HS04	1.3
HS05	NA					HS05	NA
MEAN	4.575					MEAN	1.4
SD	1.53921					SD	0.11547

## Sheet: RDstd ANOVA
RDstd in mm (Mean ± Standard Deviation)
Task	WA	STS
Segment
Thigh	3.3 ± 0.4	4.6 ± 1.5	Main effect of Segment: p=0.007 (d=1.7)
Shank	2.7 ± 0.2	1.4 ± 0.1
	Main effect of Task: p=0.891 (d=0)		Interaction effect: p=0.007 (d=2.3)

## Sheet: HEKD
HIP - WA						KNEE - WA				Legend
Subject	Value					Subject	Value			NA	Not Available
HS01	1.8					HS01	1.9
HS02	1.2					HS02	1.5
HS03	2.5					HS03	2.5
HS04	1.8					HS04	1.9
HS05	1.1					HS05	1.6
MEAN	1.68					MEAN	1.88
SD	0.563028					SD	0.389872
HIP - STS						KNEE - STS
Subject	Value					Subject	Value
HS01	3.2					HS01	4.9
HS02	2.5					HS02	3.3
HS03	1.4					HS03	3.1
HS04	1.6					HS04	1.7
HS05	NA					HS05	NA
MEAN	2.175					MEAN	3.25
SD	0.834166					SD	1.31022

## Sheet: HEKD ANOVA
HEKD in DEG (Mean ± Standard Deviation)
Task	WA	STS
Joint
Hip	1.7 ± 0.6	2.2 ± 0.8	Main effect of Joint: p=0.047 (d=0.6)
Knee	1.9 ± 0.4	3.3 ± 1.3
	Main effect of Task: p=0.276 (d=0.9)		Interaction effect: p=0.107 (d=2.2)
